# Supplementary material for: Scientific evidence based rare disease research discovery with research funding data in knowledge graph
Source: Orphanet J Rare Dis. 2021 Nov 18;16:483. doi: 10.1186/s13023-021-02120-9 (PMC8600882; doi:10.1186/s13023-021-02120-9)
Supplement: Supplementary file 1 — Additional file 1. 32 root disease categories from MONDO. [file 13023_2021_2120_MOESM1_ESM.txt]

MONDO:0000839	congenital abnormality
MONDO:0002025	psychiatric disorder
MONDO:0002254	syndromic disease
MONDO:0003847	Mendelian disease
MONDO:0003900	connective tissue disease
MONDO:0005550	infectious disease
MONDO:0005583	non-human animal disease
MONDO:0020012	systemic or rheumatic disease
MONDO:0020683	acute disease
MONDO:0020754	visceral myopathy
MONDO:0020756	migraine, familial hemiplegic, 1
MONDO:0021147	disorder of development or morphogenesis
MONDO:0021166	inflammatory disease
MONDO:0021178	injury
MONDO:0021194	disease by subcellular system affected
MONDO:0021199	disease by anatomical system
MONDO:0021668	disorder involving pain
MONDO:0021669	post-infectious disorder
MONDO:0024297	nutritional or metabolic disease
MONDO:0024505	disorder by anatomical region
MONDO:0024575	pregnancy disorder
MONDO:0026722	Mullegama-Klein-Martinez syndrome
MONDO:0026727	Shukla-Vernon syndrome
MONDO:0026782	chondrodysplasia punctata 2, X-linked dominant
MONDO:0027749	serpinopathy
MONDO:0032565	ophthalmoplegia, external, with rib and vertebral anomalies
MONDO:0032568	intellectual developmental disorder with macrocephaly, seizures, and speech delay
MONDO:0043543	iatrogenic disease
MONDO:0044013	puerperal disorder
MONDO:0045024	cell proliferation disorder
MONDO:0045028	radiation or chemically induced disorder
MONDO:0100086	perinatal disease
